# Supplementary material for: Influence of Organ Culture on the Characteristics of the Human Limbal Stem Cell Niche
Source: Int J Mol Sci. 2023 Nov 28;24(23):16856. doi: 10.3390/ijms242316856 (PMC10706739; doi:10.3390/ijms242316856)
Supplement: Supplementary file 1 [file ijms-24-16856-s001.zip]

Archive with 1 entries (1 files):
- ijms-2737853-supplementary.pdf
